# Supplementary material for: Preclinical Investigation of PLGA Nanocapsules and Nanostructured Lipid Carriers for Organoselenium Delivery: Comparative In Vitro Toxicological Profile and Anticancer Insights
Source: Pharmaceutics. 2025 Dec 31;18(1):57. doi: 10.3390/pharmaceutics18010057 (PMC12844722; doi:10.3390/pharmaceutics18010057)
Supplement: Supplementary file 1 [file pharmaceutics-18-00057-s001.zip]

Archive with 1 entries (1 files):
- pharmaceutics-4017079-supplementary.pdf
